# Supplementary material for: A meta-analysis of unilateral axillary approach for robotic surgery compared with open surgery for differentiated thyroid carcinoma
Source: PLoS One. 2024 Apr 11;19(4):e0298153. doi: 10.1371/journal.pone.0298153 (PMC11008900; doi:10.1371/journal.pone.0298153)
Supplement: S1 Dataset — (ZIP) [file pone.0298153.s003.zip]

Archive with 13 entries (12 files):
- Data Set/
- Data Set/10[14].docx
- Data Set/11[15].docx
- Data Set/12[16].docx
- Data Set/1[5].docx
- Data Set/2[6].docx
- Data Set/3[7].docx
- Data Set/4[8].docx
- Data Set/5[9].docx
- Data Set/6[10].docx
- Data Set/7[11].docx
- Data Set/8[12].docx
- Data Set/9[13].docx
